# Supplementary material for: Inhibition on α-Glucosidase Activity and Non-Enzymatic Glycation by an Anti-Oxidative Proteoglycan from Ganoderma lucidum
Source: Molecules. 2022 Feb 22;27(5):1457. doi: 10.3390/molecules27051457 (PMC8912016; doi:10.3390/molecules27051457)
Supplement: Supplementary file 1 [file molecules-27-01457-s001.zip]

Archive with 1 entries (1 files):
- molecules-1594178-supplementary.pdf
